# Supplementary material for: Chiral Recognition R- and RS- of New Antifungal: Complexation/Solubilization/Dissolution Thermodynamics and Permeability Assay
Source: Pharmaceutics. 2022 Apr 15;14(4):864. doi: 10.3390/pharmaceutics14040864 (PMC9025555; doi:10.3390/pharmaceutics14040864)
Supplement: Supplementary file 1 [file pharmaceutics-14-00864-s001.zip]

Archive with 1 entries (1 files):
- pharmaceutics-1674850-supplementary.pdf
